# Supplementary material for: ﻿Review of the genus Xanthephialtes Cameron (Hymenoptera, Ichneumonidae), with re-definition of the genus and description of a new species from Uganda
Source: Zookeys. 2026 Jan 5;1266:41–53. doi: 10.3897/zookeys.1266.175534 (PMC12796942; doi:10.3897/zookeys.1266.175534)
Supplement: XML Treatment for Xanthephialtes [file zookeys.1266.175534-treatment1.xml]

<!DOCTYPE tp:taxon-treatment
  PUBLIC "-//TaxonX//DTD Taxonomic Treatment Publishing DTD v0 20100105//EN" "tax-treatment-NSO.dtd">
<tp:taxon-treatment xmlns:tp="http://www.plazi.org/taxpub"><tp:treatment-meta><kwd-group><label>Taxon classification</label><kwd>
                <named-content content-type="kingdom">Animalia</named-content>
              </kwd><kwd>
                <named-content content-type="order">Hymenoptera</named-content>
              </kwd><kwd>
                <named-content content-type="family">Ichneumonidae</named-content>
              </kwd></kwd-group><mixed-citation publication-type="journal"><person-group><name><surname>Österman</surname><given-names>Emil M.</given-names></name><name><surname>Hopkins</surname><given-names>Tapani</given-names></name><name><surname>Sääksjärvi</surname><given-names>Ilari E.</given-names></name><name><surname>Kaunisto</surname><given-names>Kari M.</given-names></name><name><surname>van Noort</surname><given-names>Simon</given-names></name></person-group><article-title>﻿Review of the genus <italic><tp:taxon-name><tp:taxon-name-part taxon-name-part-type="genus" reg="Xanthephialtes">Xanthephialtes</tp:taxon-name-part></tp:taxon-name></italic> Cameron (<tp:taxon-name><tp:taxon-name-part taxon-name-part-type="order">Hymenoptera</tp:taxon-name-part></tp:taxon-name>, <tp:taxon-name><tp:taxon-name-part taxon-name-part-type="family">Ichneumonidae</tp:taxon-name-part></tp:taxon-name>), with re-definition of the genus and description of a new species from Uganda</article-title><source>Zookeys</source><day>05</day><month>01</month><year>2026</year><volume>1266</volume><fpage>41</fpage><lpage>53</lpage><pub-id pub-id-type="doi">10.3897/zookeys.1266.175534</pub-id></mixed-citation></tp:treatment-meta><tp:nomenclature><label>﻿</label><tp:taxon-name><object-id xmlns:xlink="http://www.w3.org/1999/xlink" content-type="arpha" xlink:type="simple">46738F0C-FA98-5FBF-AB6C-8139B88224AE</object-id>
              <tp:taxon-name-part taxon-name-part-type="genus" reg="Xanthephialtes">Xanthephialtes</tp:taxon-name-part>
            </tp:taxon-name><tp:taxon-authority>Cameron, 1906</tp:taxon-authority></tp:nomenclature><tp:treatment-sec sec-type="material" id="SECID0EFIAC"><title>Type.</title><p><italic><tp:taxon-name><tp:taxon-name-part taxon-name-part-type="genus" reg="Ephialtes">Ephialtes</tp:taxon-name-part> <tp:taxon-name-part taxon-name-part-type="species" reg="oculatus">oculatus</tp:taxon-name-part></tp:taxon-name></italic> Brullé, 1846, by original designation.</p></tp:treatment-sec><tp:treatment-sec sec-type="Re-definition" id="SECID0EWIAC"><title>Re-definition.</title><p>Medium-sized to large insects (forewing length 6.5–19 mm) which are generally black and orange-yellow. Clypeus clearly separated from face, impressed, with a deep median notch on apical margin. Mandible basally strongly tapered, apically rather weakly tapered; mandible base oblique, about 28–34° from vertical axis of face, ventral mandibular tooth conspicuously longer than dorsal tooth. Palpal formula 5:4. Occipital carina complete but rather weak. Mesosoma polished with sparse and weak punctures. Epomia weak or absent. Mesoscutum mostly bare, with notauli weakly impressed. Epicnemial carina reaching the level of the middle of the posterior margin of the pronotum. Scutellum convex, without lateral carinae. Propodeum moderately long and rather evenly declivous in profile, with complete pleural carina and posteriorly with short, stub-like lateral longitudinal carina. Submetapleural carina complete. Flattened bristles on foretibia short and stout, numbering about 5–14. Forewing vein <italic>3rs-m</italic> with two bullae, enclosing an obliquely trapezoidal areolet, and <italic>cu-a</italic> opposite base of <italic>Rs&amp;M</italic>. Hindwing with abscissa of <italic>Cu1</italic> between <italic>M</italic> and <italic>cu-a</italic> straight and about long as <italic>cu-a</italic>. First tergite depressed, almost impunctate, and lacks latero-median carinae. Second tergite large, longer than first tergite, with latero-basal, oblique grooves extending to 0.6 length of tergite or more, and with posterior transverse grooves. Tergites 3–5 with smooth latero-median tubercles. Female with ovipositor cylindric, about 4× as long as hind tibia, apically downcurved; ventral valve does not meaningfully enclose the dorsal valve; apex of ventral valve bearing many strong teeth, with a disproportionately large gap between the basal and the second most basal tooth.</p></tp:treatment-sec></tp:taxon-treatment>
