# Supplementary material for: ﻿Review of the genus Xanthephialtes Cameron (Hymenoptera, Ichneumonidae), with re-definition of the genus and description of a new species from Uganda
Source: Zookeys. 2026 Jan 5;1266:41–53. doi: 10.3897/zookeys.1266.175534 (PMC12796942; doi:10.3897/zookeys.1266.175534)
Supplement: XML Treatment for Xanthephialtes oculatus [file zookeys.1266.175534-treatment3.xml]

<!DOCTYPE tp:taxon-treatment
  PUBLIC "-//TaxonX//DTD Taxonomic Treatment Publishing DTD v0 20100105//EN" "tax-treatment-NSO.dtd">
<tp:taxon-treatment xmlns:tp="http://www.plazi.org/taxpub"><tp:treatment-meta><kwd-group><label>Taxon classification</label><kwd>
                <named-content content-type="kingdom">Animalia</named-content>
              </kwd><kwd>
                <named-content content-type="order">Hymenoptera</named-content>
              </kwd><kwd>
                <named-content content-type="family">Ichneumonidae</named-content>
              </kwd></kwd-group><mixed-citation publication-type="journal"><person-group><name><surname>Österman</surname><given-names>Emil M.</given-names></name><name><surname>Hopkins</surname><given-names>Tapani</given-names></name><name><surname>Sääksjärvi</surname><given-names>Ilari E.</given-names></name><name><surname>Kaunisto</surname><given-names>Kari M.</given-names></name><name><surname>van Noort</surname><given-names>Simon</given-names></name></person-group><article-title>﻿Review of the genus <italic><tp:taxon-name><tp:taxon-name-part taxon-name-part-type="genus" reg="Xanthephialtes">Xanthephialtes</tp:taxon-name-part></tp:taxon-name></italic> Cameron (<tp:taxon-name><tp:taxon-name-part taxon-name-part-type="order">Hymenoptera</tp:taxon-name-part></tp:taxon-name>, <tp:taxon-name><tp:taxon-name-part taxon-name-part-type="family">Ichneumonidae</tp:taxon-name-part></tp:taxon-name>), with re-definition of the genus and description of a new species from Uganda</article-title><source>Zookeys</source><day>05</day><month>01</month><year>2026</year><volume>1266</volume><fpage>41</fpage><lpage>53</lpage><pub-id pub-id-type="doi">10.3897/zookeys.1266.175534</pub-id></mixed-citation></tp:treatment-meta><tp:nomenclature><label>﻿</label><tp:taxon-name><object-id xmlns:xlink="http://www.w3.org/1999/xlink" content-type="arpha" xlink:type="simple">09C367A7-D86B-5C2A-A8EC-39D1BE37CA9C</object-id>
              <tp:taxon-name-part taxon-name-part-type="genus" reg="Xanthephialtes">Xanthephialtes</tp:taxon-name-part>
              <tp:taxon-name-part taxon-name-part-type="species" reg="oculatus">oculatus</tp:taxon-name-part>
            </tp:taxon-name><tp:taxon-authority>(Brullé, 1846)</tp:taxon-authority><xref ref-type="fig" rid="F2">Figs 6–10</xref><xref ref-type="fig" rid="F3">, 11–16</xref><tp:nomenclature-citation-list><tp:nomenclature-citation><tp:taxon-name>
                  <tp:taxon-name-part taxon-name-part-type="genus" reg="Ephialtes">Ephialtes</tp:taxon-name-part> <tp:taxon-name-part taxon-name-part-type="species" reg="oculatus">oculatus</tp:taxon-name-part></tp:taxon-name><comment>Brullé, 1846: 81. Original description and combination.</comment></tp:nomenclature-citation><tp:nomenclature-citation><tp:taxon-name>
                  <tp:taxon-name-part taxon-name-part-type="genus" reg="Xanthephialtes">Xanthephialtes</tp:taxon-name-part> <tp:taxon-name-part taxon-name-part-type="species" reg="oculatus">oculatus</tp:taxon-name-part></tp:taxon-name><comment>; Cameron 1906: 118. New combination (indirect).</comment></tp:nomenclature-citation></tp:nomenclature-citation-list></tp:nomenclature><tp:treatment-sec sec-type="Holotype" id="SECID0EHIAE"><title>Holotype.</title><p>In Muséum national d’Histoire naturelle, Paris (<named-content xmlns:xlink="http://www.w3.org/1999/xlink" content-type="dwc:institutional_code" xlink:title="Muséum national d’Histoire naturelle, Paris, France" xlink:href="http://grbio.org/institution/museum-national-dhistoire-naturelle-2" xlink:type="simple">MNHN</named-content>).</p></tp:treatment-sec><tp:treatment-sec sec-type="type locality" id="SECID0ESIAE"><title>Type locality.</title><p>“Afrique Australe” [South Africa].</p></tp:treatment-sec><tp:treatment-sec sec-type="material" id="SECID0EXIAE"><title>Material examined.</title><p><bold><italic>Holotype</italic></bold> • 1 female. South Africa; presumably collected sometime during 1818–1820; Pierre Antoine Delalande leg.; <named-content xmlns:xlink="http://www.w3.org/1999/xlink" content-type="dwc:institutional_code" xlink:title="Muséum national d’Histoire naturelle, Paris, France" xlink:href="http://grbio.org/institution/museum-national-dhistoire-naturelle-2" xlink:type="simple">MNHN</named-content>. <bold><italic>Non-type</italic></bold> • 1 female. South Africa; SAM-HYM-P000047; <named-content xmlns:xlink="http://www.w3.org/1999/xlink" content-type="dwc:institutional_code" xlink:title="South African Museum, Cape Town" xlink:href="http://grbio.org/institution/south-african-museum" xlink:type="simple">SAMC</named-content>.</p></tp:treatment-sec><tp:treatment-sec sec-type="distribution" id="SECID0EPJAE"><title>Distribution.</title><p>Burundi, South Africa.</p><fig id="F2" position="float" orientation="portrait"><object-id xmlns:xlink="http://www.w3.org/1999/xlink" content-type="doi" xlink:type="simple">10.3897/zookeys.1266.175534.figures6-10</object-id><object-id xmlns:xlink="http://www.w3.org/1999/xlink" content-type="arpha" xlink:type="simple">B7895FAF-CD71-5AE6-9291-865A0BDF5CFC</object-id><label>Figures 6–10.</label><caption><p><italic><tp:taxon-name><tp:taxon-name-part taxon-name-part-type="genus" reg="Xanthephialtes">Xanthephialtes</tp:taxon-name-part> <tp:taxon-name-part taxon-name-part-type="species" reg="oculatus">oculatus</tp:taxon-name-part></tp:taxon-name></italic>, holotype female (<named-content xmlns:xlink="http://www.w3.org/1999/xlink" content-type="dwc:institutional_code" xlink:title="Muséum national d’Histoire naturelle, Paris, France" xlink:href="http://grbio.org/institution/museum-national-dhistoire-naturelle-2" xlink:type="simple">MNHN</named-content>). <bold>6.</bold> Habitus, lateral view; <bold>7.</bold> Body, wings, lateral view; <bold>8.</bold> Head, anterior view; <bold>9.</bold> Habitus, dorsal view; <bold>10.</bold> Data labels.</p></caption><graphic xmlns:xlink="http://www.w3.org/1999/xlink" xlink:href="zookeys-1266-041_article-175534__-g002.jpg" position="float" orientation="portrait" xlink:type="simple" id="oo_1505719.jpg"><uri content-type="original_file" xlink:type="simple">https://binary.pensoft.net/fig/1505719</uri></graphic></fig><fig id="F3" position="float" orientation="portrait"><object-id xmlns:xlink="http://www.w3.org/1999/xlink" content-type="doi" xlink:type="simple">10.3897/zookeys.1266.175534.figures11-16</object-id><object-id xmlns:xlink="http://www.w3.org/1999/xlink" content-type="arpha" xlink:type="simple">CA073864-A202-56B2-BDD0-4990832D2146</object-id><label>Figures 11–16.</label><caption><p><italic><tp:taxon-name><tp:taxon-name-part taxon-name-part-type="genus" reg="Xanthephialtes">Xanthephialtes</tp:taxon-name-part> <tp:taxon-name-part taxon-name-part-type="species" reg="oculatus">oculatus</tp:taxon-name-part></tp:taxon-name></italic>, non-type female (<named-content xmlns:xlink="http://www.w3.org/1999/xlink" content-type="dwc:institutional_code" xlink:title="South African Museum, Cape Town" xlink:href="http://grbio.org/institution/south-african-museum" xlink:type="simple">SAMC</named-content>). <bold>11.</bold> Head, mesosoma, dorsal view; <bold>12.</bold> Head, anterior view; <bold>13.</bold> Mandibles; <bold>14.</bold> Flattened bristles on foretibia, antiaxial view; <bold>15.</bold> Wings, dorsal view; <bold>16.</bold> Data labels.</p></caption><graphic xmlns:xlink="http://www.w3.org/1999/xlink" xlink:href="zookeys-1266-041_article-175534__-g003.jpg" position="float" orientation="portrait" xlink:type="simple" id="oo_1505720.jpg"><uri content-type="original_file" xlink:type="simple">https://binary.pensoft.net/fig/1505720</uri></graphic></fig></tp:treatment-sec><tp:treatment-sec sec-type="notes" id="SECID0EEMAE"><title>Biological notes.</title><p>The host(s) and other biological information are unknown. The hosts could be wood-boring insects judging by the similarity of the ovipositor to <italic><tp:taxon-name><tp:taxon-name-part taxon-name-part-type="genus" reg="Dolichomitus">Dolichomitus</tp:taxon-name-part></tp:taxon-name></italic>.</p></tp:treatment-sec></tp:taxon-treatment>
