# Supplementary material for: ﻿Review of the genus Xanthephialtes Cameron (Hymenoptera, Ichneumonidae), with re-definition of the genus and description of a new species from Uganda
Source: Zookeys. 2026 Jan 5;1266:41–53. doi: 10.3897/zookeys.1266.175534 (PMC12796942; doi:10.3897/zookeys.1266.175534)
Supplement: XML Treatment for Xanthephialtes schoutedeni [file zookeys.1266.175534-treatment4.xml]

<!DOCTYPE tp:taxon-treatment
  PUBLIC "-//TaxonX//DTD Taxonomic Treatment Publishing DTD v0 20100105//EN" "tax-treatment-NSO.dtd">
<tp:taxon-treatment xmlns:tp="http://www.plazi.org/taxpub"><tp:treatment-meta><kwd-group><label>Taxon classification</label><kwd>
                <named-content content-type="kingdom">Animalia</named-content>
              </kwd><kwd>
                <named-content content-type="order">Hymenoptera</named-content>
              </kwd><kwd>
                <named-content content-type="family">Ichneumonidae</named-content>
              </kwd></kwd-group><mixed-citation publication-type="journal"><person-group><name><surname>Österman</surname><given-names>Emil M.</given-names></name><name><surname>Hopkins</surname><given-names>Tapani</given-names></name><name><surname>Sääksjärvi</surname><given-names>Ilari E.</given-names></name><name><surname>Kaunisto</surname><given-names>Kari M.</given-names></name><name><surname>van Noort</surname><given-names>Simon</given-names></name></person-group><article-title>﻿Review of the genus <italic><tp:taxon-name><tp:taxon-name-part taxon-name-part-type="genus" reg="Xanthephialtes">Xanthephialtes</tp:taxon-name-part></tp:taxon-name></italic> Cameron (<tp:taxon-name><tp:taxon-name-part taxon-name-part-type="order">Hymenoptera</tp:taxon-name-part></tp:taxon-name>, <tp:taxon-name><tp:taxon-name-part taxon-name-part-type="family">Ichneumonidae</tp:taxon-name-part></tp:taxon-name>), with re-definition of the genus and description of a new species from Uganda</article-title><source>Zookeys</source><day>05</day><month>01</month><year>2026</year><volume>1266</volume><fpage>41</fpage><lpage>53</lpage><pub-id pub-id-type="doi">10.3897/zookeys.1266.175534</pub-id></mixed-citation></tp:treatment-meta><tp:nomenclature><label>﻿</label><tp:taxon-name><object-id xmlns:xlink="http://www.w3.org/1999/xlink" content-type="arpha" xlink:type="simple">C7359827-DB93-5437-B92A-85E89FE546F4</object-id>
              <tp:taxon-name-part taxon-name-part-type="genus" reg="Xanthephialtes">Xanthephialtes</tp:taxon-name-part>
              <tp:taxon-name-part taxon-name-part-type="species" reg="schoutedeni">schoutedeni</tp:taxon-name-part>
            </tp:taxon-name><tp:taxon-authority>Benoit, 1954</tp:taxon-authority><xref ref-type="fig" rid="F4">Figs 17–21</xref><xref ref-type="fig" rid="F5">, 22</xref></tp:nomenclature><tp:treatment-sec sec-type="Holotype" id="SECID0E5NAE"><title>Holotype.</title><p>In Musée Royal de l’Afrique Centrale, Tervuren (<named-content xmlns:xlink="http://www.w3.org/1999/xlink" content-type="dwc:institutional_code" xlink:title="Musée Royal de l’Afrique Centrale, Tervuren, Belgium" xlink:href="http://grbio.org/institution/mus%C3%A9e-royal-de-l%E2%80%99afrique-centrale" xlink:type="simple">RMCA</named-content>).</p></tp:treatment-sec><tp:treatment-sec sec-type="type locality" id="SECID0EJOAE"><title>Type locality.</title><p>Tshikapa, Democratic Republic of Congo.</p></tp:treatment-sec><tp:treatment-sec sec-type="material" id="SECID0EOOAE"><title>Material examined.</title><p><bold><italic>Holotype</italic></bold> • 1 female. Democratic Republic of Congo, Tshikapa; Oct. 1921; Henri Schouteden leg.; <named-content xmlns:xlink="http://www.w3.org/1999/xlink" content-type="dwc:institutional_code" xlink:title="Musée Royal de l’Afrique Centrale, Tervuren, Belgium" xlink:href="http://grbio.org/institution/mus%C3%A9e-royal-de-l%E2%80%99afrique-centrale" xlink:type="simple">RMCA</named-content>. <bold><italic>Non-type material</italic></bold> • 41 females. Uganda, Kibale National Park, Kanyawara; Tapani Hopkins leg.; malaise traps; <named-content xmlns:xlink="http://www.w3.org/1999/xlink" content-type="dwc:institutional_code" xlink:title="Zoological Museum, Biodiversity Unit, University of Turku, Turku, Finland" xlink:href="http://grbio.org/institution/university-turku" xlink:type="simple">ZMUT</named-content>; <ext-link xmlns:xlink="http://www.w3.org/1999/xlink" xlink:href="http://mus.utu.fi/ZMUT.1778" ext-link-type="uri" xlink:type="simple">http://mus.utu.fi/ZMUT.1778</ext-link>, <ext-link xmlns:xlink="http://www.w3.org/1999/xlink" xlink:href="http://mus.utu.fi/ZMUT.2017" ext-link-type="uri" xlink:type="simple">http://mus.utu.fi/ZMUT.2017</ext-link>, <ext-link xmlns:xlink="http://www.w3.org/1999/xlink" xlink:href="http://mus.utu.fi/ZMUT.3951" ext-link-type="uri" xlink:type="simple">http://mus.utu.fi/ZMUT.3951</ext-link>, <ext-link xmlns:xlink="http://www.w3.org/1999/xlink" xlink:href="http://mus.utu.fi/ZMUT.4429" ext-link-type="uri" xlink:type="simple">http://mus.utu.fi/ZMUT.4429</ext-link>, <ext-link xmlns:xlink="http://www.w3.org/1999/xlink" xlink:href="http://mus.utu.fi/ZMUT.6018" ext-link-type="uri" xlink:type="simple">http://mus.utu.fi/ZMUT.6018</ext-link>, <ext-link xmlns:xlink="http://www.w3.org/1999/xlink" xlink:href="http://mus.utu.fi/ZMUT.8590" ext-link-type="uri" xlink:type="simple">http://mus.utu.fi/ZMUT.8590</ext-link>, <ext-link xmlns:xlink="http://www.w3.org/1999/xlink" xlink:href="http://mus.utu.fi/ZMUT.8850" ext-link-type="uri" xlink:type="simple">http://mus.utu.fi/ZMUT.8850</ext-link>, <ext-link xmlns:xlink="http://www.w3.org/1999/xlink" xlink:href="http://mus.utu.fi/ZMUT.11504" ext-link-type="uri" xlink:type="simple">http://mus.utu.fi/ZMUT.11504</ext-link>, <ext-link xmlns:xlink="http://www.w3.org/1999/xlink" xlink:href="http://mus.utu.fi/ZMUT.14921" ext-link-type="uri" xlink:type="simple">http://mus.utu.fi/ZMUT.14921</ext-link>, <ext-link xmlns:xlink="http://www.w3.org/1999/xlink" xlink:href="http://mus.utu.fi/ZMUT.14938" ext-link-type="uri" xlink:type="simple">http://mus.utu.fi/ZMUT.14938</ext-link>, <ext-link xmlns:xlink="http://www.w3.org/1999/xlink" xlink:href="http://mus.utu.fi/ZMUT.15760" ext-link-type="uri" xlink:type="simple">http://mus.utu.fi/ZMUT.15760</ext-link>, <ext-link xmlns:xlink="http://www.w3.org/1999/xlink" xlink:href="http://mus.utu.fi/ZMUT.15931" ext-link-type="uri" xlink:type="simple">http://mus.utu.fi/ZMUT.15931</ext-link>, <ext-link xmlns:xlink="http://www.w3.org/1999/xlink" xlink:href="http://mus.utu.fi/ZMUT.15932" ext-link-type="uri" xlink:type="simple">http://mus.utu.fi/ZMUT.15932</ext-link>, <ext-link xmlns:xlink="http://www.w3.org/1999/xlink" xlink:href="http://mus.utu.fi/ZMUT.15935" ext-link-type="uri" xlink:type="simple">http://mus.utu.fi/ZMUT.15935</ext-link>, <ext-link xmlns:xlink="http://www.w3.org/1999/xlink" xlink:href="http://mus.utu.fi/ZMUT.16020" ext-link-type="uri" xlink:type="simple">http://mus.utu.fi/ZMUT.16020</ext-link>, <ext-link xmlns:xlink="http://www.w3.org/1999/xlink" xlink:href="http://mus.utu.fi/ZMUT.16034" ext-link-type="uri" xlink:type="simple">http://mus.utu.fi/ZMUT.16034</ext-link>, <ext-link xmlns:xlink="http://www.w3.org/1999/xlink" xlink:href="http://mus.utu.fi/ZMUT.16039" ext-link-type="uri" xlink:type="simple">http://mus.utu.fi/ZMUT.16039</ext-link>, <ext-link xmlns:xlink="http://www.w3.org/1999/xlink" xlink:href="http://mus.utu.fi/ZMUT.16143" ext-link-type="uri" xlink:type="simple">http://mus.utu.fi/ZMUT.16143</ext-link>, <ext-link xmlns:xlink="http://www.w3.org/1999/xlink" xlink:href="http://mus.utu.fi/ZMUT.16929" ext-link-type="uri" xlink:type="simple">http://mus.utu.fi/ZMUT.16929</ext-link>, <ext-link xmlns:xlink="http://www.w3.org/1999/xlink" xlink:href="http://mus.utu.fi/ZMUT.17203" ext-link-type="uri" xlink:type="simple">http://mus.utu.fi/ZMUT.17203</ext-link>, <ext-link xmlns:xlink="http://www.w3.org/1999/xlink" xlink:href="http://mus.utu.fi/ZMUT.17249" ext-link-type="uri" xlink:type="simple">http://mus.utu.fi/ZMUT.17249</ext-link>, <ext-link xmlns:xlink="http://www.w3.org/1999/xlink" xlink:href="http://mus.utu.fi/ZMUT.17372" ext-link-type="uri" xlink:type="simple">http://mus.utu.fi/ZMUT.17372</ext-link>, <ext-link xmlns:xlink="http://www.w3.org/1999/xlink" xlink:href="http://mus.utu.fi/ZMUT.17469" ext-link-type="uri" xlink:type="simple">http://mus.utu.fi/ZMUT.17469</ext-link>, <ext-link xmlns:xlink="http://www.w3.org/1999/xlink" xlink:href="http://mus.utu.fi/ZMUT.17501" ext-link-type="uri" xlink:type="simple">http://mus.utu.fi/ZMUT.17501</ext-link>, <ext-link xmlns:xlink="http://www.w3.org/1999/xlink" xlink:href="http://mus.utu.fi/ZMUT.17937" ext-link-type="uri" xlink:type="simple">http://mus.utu.fi/ZMUT.17937</ext-link>, <ext-link xmlns:xlink="http://www.w3.org/1999/xlink" xlink:href="http://mus.utu.fi/ZMUT.18040" ext-link-type="uri" xlink:type="simple">http://mus.utu.fi/ZMUT.18040</ext-link>, <ext-link xmlns:xlink="http://www.w3.org/1999/xlink" xlink:href="http://mus.utu.fi/ZMUT.18056" ext-link-type="uri" xlink:type="simple">http://mus.utu.fi/ZMUT.18056</ext-link>, <ext-link xmlns:xlink="http://www.w3.org/1999/xlink" xlink:href="http://mus.utu.fi/ZMUT.18278" ext-link-type="uri" xlink:type="simple">http://mus.utu.fi/ZMUT.18278</ext-link>, <ext-link xmlns:xlink="http://www.w3.org/1999/xlink" xlink:href="http://mus.utu.fi/ZMUT.19377" ext-link-type="uri" xlink:type="simple">http://mus.utu.fi/ZMUT.19377</ext-link>, <ext-link xmlns:xlink="http://www.w3.org/1999/xlink" xlink:href="http://mus.utu.fi/ZMUT.19378" ext-link-type="uri" xlink:type="simple">http://mus.utu.fi/ZMUT.19378</ext-link>, <ext-link xmlns:xlink="http://www.w3.org/1999/xlink" xlink:href="http://mus.utu.fi/ZMUT.19743" ext-link-type="uri" xlink:type="simple">http://mus.utu.fi/ZMUT.19743</ext-link>, <ext-link xmlns:xlink="http://www.w3.org/1999/xlink" xlink:href="http://mus.utu.fi/ZMUT.19929" ext-link-type="uri" xlink:type="simple">http://mus.utu.fi/ZMUT.19929</ext-link>, <ext-link xmlns:xlink="http://www.w3.org/1999/xlink" xlink:href="http://mus.utu.fi/ZMUT.20593" ext-link-type="uri" xlink:type="simple">http://mus.utu.fi/ZMUT.20593</ext-link>, <ext-link xmlns:xlink="http://www.w3.org/1999/xlink" xlink:href="http://mus.utu.fi/ZMUT.24430" ext-link-type="uri" xlink:type="simple">http://mus.utu.fi/ZMUT.24430</ext-link>, <ext-link xmlns:xlink="http://www.w3.org/1999/xlink" xlink:href="http://mus.utu.fi/ZMUT.24630" ext-link-type="uri" xlink:type="simple">http://mus.utu.fi/ZMUT.24630</ext-link>, <ext-link xmlns:xlink="http://www.w3.org/1999/xlink" xlink:href="http://mus.utu.fi/ZMUT.26240" ext-link-type="uri" xlink:type="simple">http://mus.utu.fi/ZMUT.26240</ext-link>, <ext-link xmlns:xlink="http://www.w3.org/1999/xlink" xlink:href="http://mus.utu.fi/ZMUT.26675" ext-link-type="uri" xlink:type="simple">http://mus.utu.fi/ZMUT.26675</ext-link>, <ext-link xmlns:xlink="http://www.w3.org/1999/xlink" xlink:href="http://mus.utu.fi/ZMUT.26680" ext-link-type="uri" xlink:type="simple">http://mus.utu.fi/ZMUT.26680</ext-link>, <ext-link xmlns:xlink="http://www.w3.org/1999/xlink" xlink:href="http://mus.utu.fi/ZMUT.26895" ext-link-type="uri" xlink:type="simple">http://mus.utu.fi/ZMUT.26895</ext-link>, <ext-link xmlns:xlink="http://www.w3.org/1999/xlink" xlink:href="http://mus.utu.fi/ZMUT.28297" ext-link-type="uri" xlink:type="simple">http://mus.utu.fi/ZMUT.28297</ext-link>, <ext-link xmlns:xlink="http://www.w3.org/1999/xlink" xlink:href="http://mus.utu.fi/ZMUT.28358" ext-link-type="uri" xlink:type="simple">http://mus.utu.fi/ZMUT.28358</ext-link>.</p><fig id="F4" position="float" orientation="portrait"><object-id xmlns:xlink="http://www.w3.org/1999/xlink" content-type="doi" xlink:type="simple">10.3897/zookeys.1266.175534.figures17-21</object-id><object-id xmlns:xlink="http://www.w3.org/1999/xlink" content-type="arpha" xlink:type="simple">1A80561A-13C2-524E-8312-1B855F6C2C5E</object-id><label>Figures 17–21.</label><caption><p><italic><tp:taxon-name><tp:taxon-name-part taxon-name-part-type="genus" reg="Xanthephialtes">Xanthephialtes</tp:taxon-name-part> <tp:taxon-name-part taxon-name-part-type="species" reg="schoutedeni">schoutedeni</tp:taxon-name-part></tp:taxon-name></italic>, Holotype female (<named-content xmlns:xlink="http://www.w3.org/1999/xlink" content-type="dwc:institutional_code" xlink:title="Musée Royal de l’Afrique Centrale, Tervuren, Belgium" xlink:href="http://grbio.org/institution/mus%C3%A9e-royal-de-l%E2%80%99afrique-centrale" xlink:type="simple">RMCA</named-content>). <bold>17.</bold> Habitus, lateral view; <bold>18.</bold> Head, mesosoma, wings, dorsal view; <bold>19.</bold> Habitus, dorsal view; <bold>20.</bold> Head, anterior view; <bold>21.</bold> Data labels.</p></caption><graphic xmlns:xlink="http://www.w3.org/1999/xlink" xlink:href="zookeys-1266-041_article-175534__-g004.jpg" position="float" orientation="portrait" xlink:type="simple" id="oo_1505721.jpg"><uri content-type="original_file" xlink:type="simple">https://binary.pensoft.net/fig/1505721</uri></graphic></fig></tp:treatment-sec><tp:treatment-sec sec-type="distribution" id="SECID0E1WAE"><title>Distribution.</title><p>Democratic Republic of Congo, Guinea, Uganda.</p></tp:treatment-sec><tp:treatment-sec sec-type="notes" id="SECID0E6WAE"><title>Biological notes.</title><p>The host(s) are unknown but could be wood-boring insects judging by the similarity of the ovipositor to <italic><tp:taxon-name><tp:taxon-name-part taxon-name-part-type="genus" reg="Dolichomitus">Dolichomitus</tp:taxon-name-part></tp:taxon-name></italic>. The Ugandan specimens were mainly caught in primary forest and seemed to be concentrated around two traps (HILLT1 and R93T2), which were next to the canopies of recently fallen trees. Other traps with dead wood nearby (e.g. CCT1) did not catch noticeably large amounts of specimens.</p><fig id="F5" position="float" orientation="portrait"><object-id xmlns:xlink="http://www.w3.org/1999/xlink" content-type="doi" xlink:type="simple">10.3897/zookeys.1266.175534.figure22</object-id><object-id xmlns:xlink="http://www.w3.org/1999/xlink" content-type="arpha" xlink:type="simple">2549D701-9B9E-55E7-92A1-C82F6EDD02A4</object-id><label>Figure 22.</label><caption><p><italic><tp:taxon-name><tp:taxon-name-part taxon-name-part-type="genus" reg="Xanthephialtes">Xanthephialtes</tp:taxon-name-part> <tp:taxon-name-part taxon-name-part-type="species" reg="schoutedeni">schoutedeni</tp:taxon-name-part></tp:taxon-name></italic>, non-type female (<named-content xmlns:xlink="http://www.w3.org/1999/xlink" content-type="dwc:institutional_code" xlink:title="Zoological Museum, Biodiversity Unit, University of Turku, Turku, Finland" xlink:href="http://grbio.org/institution/university-turku" xlink:type="simple">ZMUT</named-content><ext-link xmlns:xlink="http://www.w3.org/1999/xlink" xlink:href="http://mus.utu.fi/ZMUT.17469" ext-link-type="uri" xlink:type="simple">http://mus.utu.fi/ZMUT.17469</ext-link>); habitus, lateral view.</p></caption><graphic xmlns:xlink="http://www.w3.org/1999/xlink" xlink:href="zookeys-1266-041_article-175534__-g005.jpg" position="float" orientation="portrait" xlink:type="simple" id="oo_1505722.jpg"><uri content-type="original_file" xlink:type="simple">https://binary.pensoft.net/fig/1505722</uri></graphic></fig></tp:treatment-sec><tp:treatment-sec sec-type="variation" id="SECID0EOYAE"><title>Variation.</title><p>The Ugandan specimens differ significantly in colouration compared to the holotype (see Discussion).</p></tp:treatment-sec></tp:taxon-treatment>
